# Supplementary material for: Occurrence, Fate, Effects, and Risks of Dexamethasone: Ecological Implications Post-COVID-19
Source: Int J Environ Res Public Health. 2021 Oct 27;18(21):11291. doi: 10.3390/ijerph182111291 (PMC8583091; doi:10.3390/ijerph182111291)
Supplement: Supplementary file 1 [file ijerph-18-11291-s001.zip]

Archive with 1 entries (1 files):
- ijerph-1380987-supplementary.pdf
